# Supplementary material for: Quorum Sensing in Halorubrum saccharovorum Facilitates Cross-Domain Signaling between Archaea and Bacteria
Source: Microorganisms. 2023 May 12;11(5):1271. doi: 10.3390/microorganisms11051271 (PMC10223598; doi:10.3390/microorganisms11051271)
Supplement: Supplementary file 1 [file microorganisms-11-01271-s001.zip]

Archive with 1 entries (1 files):
- microorganisms-2244274-supplementary.pdf
